# Supplementary material for: The Intersection of Non-Communicable Chronic Disease and Endodontic Care: A Pilot Retrospective Cross-Sectional Study
Source: Dent J (Basel). 2026 Feb 2;14(2):74. doi: 10.3390/dj14020074 (PMC12939834; doi:10.3390/dj14020074)
Supplement: Supplementary file 1 [file dentistry-14-00074-s001.zip]

Archive with 1 entries (1 files):
- dentistry-4096843-supplementary.pdf
